# Supplementary material for: Effect of the Ketone Body Beta-Hydroxybutyrate on the Innate Defense Capability of Primary Bovine Mammary Epithelial Cells
Source: PLoS One. 2016 Jun 16;11(6):e0157774. doi: 10.1371/journal.pone.0157774 (PMC4910980; doi:10.1371/journal.pone.0157774)
Supplement: S1 Table — (XLSX) [file pone.0157774.s001.xlsx]

## Sheet: CCL2
Fold changes after 30h BHBA treatment and 6h stimulation with E.coli
			CCL2
Sample	Animal	experimental replicates	fold change	Mean fold change	SEM
24h BHBA	cow 1	1	1.32175	1.05007	0.106991
		1	1.08543
	cow 2	2	1.11057
		2	1.36452
	cow 3	3	0.595643
		3	0.604507
	cow 4	4	0.786348
		4	1.83252
	cow 5	5	0.949176
		5	0.91301
	cow 6	6	0.690283
		6	1.34706
30h BHBA	cow 1	1	1.05696	0.894574	0.096744
		1	0.790272
	cow 2	2	1.21738
		2	0.582966
	cow 3	3	0.418258
		3	1.14127
	cow 4	4	0.978312
		4	1.19647
	cow 5	5	0.421435
		5	0.685459
	cow 6	6	1.46874
		6	0.777356
6h E.coli	cow 1	1	6.42242	7.56132	2.00177
		1	6.23117
	cow 2	2	10.1181
		2	16.2462
	cow 3	3	1.5299
		3	1.74729
	cow 4	4	2.0311
		4	3.07193
	cow 5	5	17.411
		5	20.744
	cow 6	6	1.41164
		6	3.77107
30h BHBA & 6h E.coli	cow 1	1	2.0276	6.28879	2.11616
		1	6.84322
	cow 2	2	5.11005
		2	13.2081
	cow 3	3	0.912562
		3	1.04128
	cow 4	4	1.01828
		4	2.57906
	cow 5	5	11.3284
		5	25.6811
	cow 6	6	3.30637
		6	2.40958
Fold changes after 54h BHBA treatment and 30h stimulation with E.coli
			CCL2
Sample	Animal	experimental replicates	fold change	Mean fold change	SEM
54h BHBA	cow 1	1	2.4662	1.15945	0.26001
		1	1.66521
	cow 2	2	0.5941
		2	2.66797
	cow 3	3	0.721658
		3	0.840046
	cow 4	4	0.326126
		4	0.912902
	cow 5	5	0.534296
		5	0.865974
30h E. coli	cow 1	1	11.2066	94.716	46.6431
		1	10.976
	cow 2	2	148.469
		2	496.135
	cow 3	3	3.29081
		3	2.8742
	cow 4	4	10.5839
		4	7.2187
	cow 5	5	86.0446
		5	344.505
	cow 6	6	8.71416
		6	6.5725
54h BHBA & 30h E.coli	cow 1	1	10.1083	58.1172	27.1916
		1	8.10576
	cow 2	2	76.8042
		2	314.596
	cow 3	3	1.30441
		3	1.4954
	cow 4	4	10.4542
		4	7.14264
	cow 5	5	105.579
		5	147.207
	cow 6	6	5.83907
		6	8.76988

## Sheet: CCL20
Fold changes after 30h BHBA treatment and 6h stimulation with E.coli
			CCL20
Sample	Animal	experimental replicates	fold change	Mean fold change	SEM
24h BHBA	cow 1	1	1.24735	1.3573	0.232721
		1	1.17886
	cow 2	2	0.327533
		2	0.942932
	cow 3	3	1.70003
		3	0.594023
	cow 4	4	2.08941
		4	3.09316
	cow 5	5	1.96574
		5	1.84147
	cow 6	6	0.773157
		6	0.533961
30h BHBA	cow 1	1	3.07187	1.39191	0.341959
		1	1.87812
	cow 2	2	1.36353
		2	0.788905
	cow 3	3	0.55959
		3	0.530146
	cow 4	4	0.255867
		4	0.644355
	cow 5	5	4.15991
		5	0.88149
	cow 6	6	1.90995
		6	0.659182
6h E.coli	cow 1	1	90.7102	49.4927	21.3242
		1	46.8402
	cow 2	2	29.4675
		2	67.5029
	cow 3	3	0.877114
		3	0.575047
	cow 4	4	0.806873
		4	0.86262
	cow 5	5	254.472
		5	93.6931
	cow 6	6	3.55639
		6	4.54855
30h BHBA & 6h E.coli	cow 1	1	24.0053	46.158	23.9943
		1	41.7425
	cow 2	2	33.5281
		2	53.6749
	cow 3	3	0.874603
		3	1.04786
	cow 4	4	0.741354
		4	0.685534
	cow 5	5	100.319
		5	291.816
	cow 6	6	2.17691
		6	3.28392
Fold changes after 54h BHBA treatment and 30h stimulation with E.coli
			CCL20
Sample	Animal	experimental replicates	fold change	Mean fold change	SEM
54h BHBA	cow 1	1	2.95603	1.86197	0.295134
		1	2.1499
	cow 2	2	2.09955
		2	3.14039
	cow 3	3	2.50808
		3	2.18566
	cow 4	4	0.854414
		4	1.50089
	cow 5	5	0.809687
		5	0.415047
30h E. coli	cow 1	1	78.5102	205.776	89.4337
		1	63.6887
	cow 2	2	502.295
		2	673.713
	cow 3	3	3.64225
		3	2.68004
	cow 4	4	2.27685
		4	7.97889
	cow 5	5	216.813
		5	894.481
	cow 6	6	16.2053
		6	7.03434
54h BHBA & 30h E.coli	cow 1	1	134.488	185.218	77.3072
		1	70.0345
	cow 2	2	568.369
		2	814.45
	cow 3	3	2.89912
		3	1.3962
	cow 4	4	3.79226
		4	3.49325
	cow 5	5	226.728
		5	373.458
	cow 6	6	11.6427
		6	11.8652

## Sheet: CXCL8
Fold changes after 30h BHBA treatment and 6h stimulation with E.coli
			CXCL8
Sample	Animal	experimental replicates	fold change	Mean fold change	SEM
24h BHBA	cow 1	1	0.9161	1.07858	0.109372
		1	1.20664
	cow 2	2	0.511342
		2	1.56475
	cow 3	3	0.859942
		3	0.770798
	cow 4	4	0.857228
		4	1.03343
	cow 5	5	0.973288
		5	1.90831
	cow 6	6	1.35506
		6	0.986051
30h BHBA	cow 1	1	1.51012	2.1208	0.44477
		1	3.1169
	cow 2	2	0.954904
		2	1.15626
	cow 3	3	1.35702
		3	1.43062
	cow 4	4	1.97
		4	4.24623
	cow 5	5	0.490033
		5	0.839292
	cow 6	6	2.77483
		6	5.60336
6h E.coli	cow 1	1	11.4083	10.135	2.15558
		1	13.3716
	cow 2	2	9.36223
		2	19.9988
	cow 3	3	2.73751
		3	4.9387
	cow 4	4	1.8279
		4	3.63144
	cow 5	5	11.6512
		5	7.74849
	cow 6	6	7.60559
		6	27.3377
30h BHBA & 6h E.coli	cow 1	1	4.70145	7.66253	1.54282
		1	16.347
	cow 2	2	9.27927
		2	10.6514
	cow 3	3	3.28278
		3	3.73054
	cow 4	4	2.30486
		4	3.64826
	cow 5	5	3.04647
		5	9.49643
	cow 6	6	7.12051
		6	18.3414
Fold changes after 54h BHBA treatment and 30h stimulation with E.coli
			CXCL8
Sample	Animal	experimental replicates	fold change	Mean fold change	SEM
54h BHBA	cow 1	1	0.840763	1.92396	0.485167
		1	1.11898
	cow 2	2	1.78852
		2	0.933125
	cow 3	3	2.50025
		3	2.0182
	cow 4	4	1.43003
		4	1.1322
	cow 5	5	6.03709
		5	1.44041
30h E. coli	cow 1	1	8.68197	29.2904	8.67865
		1	9.4281
	cow 2	2	63.8367
		2	83.5673
	cow 3	3	2.62022
		3	3.98693
	cow 4	4	1.49311
		4	4.58182
	cow 5	5	60.8937
		5	61.9693
	cow 6	6	33.8374
		6	16.5885
54h BHBA & 30h E.coli	cow 1	1	14.1598	30.6744	9.43428
		1	9.02749
	cow 2	2	86.521
		2	102.446
	cow 3	3	3.77154
		3	5.88168
	cow 4	4	12.154
		4	5.97316
	cow 5	5	41.226
		5	17.5235
	cow 6	6	42.735
		6	26.6733

## Sheet: C3
Fold changes after 30h BHBA treatment and 6h stimulation with E.coli
			C3
Sample	Animal	experimental replicates	fold change	Mean fold change	SEM
24h BHBA	cow 1	1	0.304855	1.05688	0.240174
		1	1.12612
	cow 2	2	0.166229
		2	1.27895
	cow 3	3	0.756908
		3	0.825038
	cow 4	4	1.21692
		4	3.09316
	cow 5	5	0.464057
		5	2.14323
	cow 6	6	0.773157
		6	0.533961
30h BHBA	cow 1	1	1.31872	1.01968	0.163479
		1	0.377356
	cow 2	2	0.955205
		2	1.16073
	cow 3	3	1.08687
		3	2.43148
	cow 4	4	0.716339
		4	1.27618
	cow 5	5	0.455775
		5	0.47076
	cow 6	6	1.32915
		6	0.657564
6h E.coli	cow 1	1	6.42675	3.11534	0.60013
		1	4.22151
	cow 2	2	1.86189
		2	5.76876
	cow 3	3	0.710129
		3	2.22341
	cow 4	4	5.04716
		4	1.47243
	cow 5	5	1.77139
		5	1.24427
	cow 6	6	1.27628
		6	5.3601
30h BHBA & 6h E.coli	cow 1	1	1.22096	2.03643	0.62247
		1	5.76791
	cow 2	2	2.85664
		2	7.0223
	cow 3	3	0.631511
		3	1.1323
	cow 4	4	0.91714
		4	0.293535
	cow 5	5	0.537966
		5	1.49472
	cow 6	6	0.917945
		6	1.64429
Fold changes after 54h BHBA treatment and 30h stimulation with E.coli
			C3
Sample	Animal	experimental replicates	fold change	Mean fold change	SEM
54h BHBA	cow 1	1	0.668579	0.770053	0.15795
		1	0.504398
	cow 2	2	0.214514
		2	0.808157
	cow 3	3	1.56698
		3	1.36523
	cow 4	4	0.12464
		4	1.32347
	cow 5	5	0.395109
		5	0.729452
30h E. coli	cow 1	1	1.29851	10.5407	4.72013
		1	2.47227
	cow 2	2	15.7488
		2	59.6881
	cow 3	3	9.24615
		3	5.74582
	cow 4	4	6.10424
		4	3.64224
	cow 5	5	1.06775
		5	16.311
	cow 6	6	4.33379
		6	0.829871
54h BHBA & 30h E.coli	cow 1	1	2.02315	3.42616	0.835631
		1	1.83945
	cow 2	2	5.92403
		2	10.9967
	cow 3	3	3.19662
		3	3.45813
	cow 4	4	2.60658
		4	1.74584
	cow 5	5	0.848402
		5	5.75219
	cow 6	6	1.32063
		6	1.40219

## Sheet: IL6
Fold changes after 30h BHBA treatment and 6h stimulation with E.coli
			IL6
Sample	Animal	experimental replicates	fold change	Mean fold change	SEM
24h BHBA	cow 1	1	0.637279	1.04297	0.0884477
		1	1.22117
	cow 2	2	0.719545
		2	1.07404
	cow 3	3	1.24838
		3	1.203
	cow 4	4	0.780927
		4	1.40554
	cow 5	5	1.59908
		5	0.829323
	cow 6	6	1.08074
		6	0.716661
30h BHBA	cow 1	1	1.4814	1.3765	0.1362
		1	1.9742
	cow 2	2	1.60934
		2	0.676346
	cow 3	3	1.07946
		3	1.056
	cow 4	4	0.966445
		4	2.19516
	cow 5	5	1.27705
		5	0.862544
	cow 6	6	1.49628
		6	1.84372
6h E.coli	cow 1	1	1.76407	2.70819	0.488018
		1	2.11402
	cow 2	2	2.57585
		2	1.31073
	cow 3	3	2.11659
		3	2.13937
	cow 4	4	0.745173
		4	1.53409
	cow 5	5	5.00175
		5	6.6087
	cow 6	6	2.53358
		6	4.05432
30h BHBA & 6h E.coli	cow 1	1	2.68301	2.86131	0.607772
		1	1.37936
	cow 2	2	2.35518
		2	1.78429
	cow 3	3	1.83451
		3	1.86772
	cow 4	4	1.04291
		4	1.87859
	cow 5	5	4.42866
		5	8.6033
	cow 6	6	1.99643
		6	4.48182
Fold changes after 54h BHBA treatment and 30h stimulation with E.coli
			IL6
Sample	Animal	experimental replicates	fold change	Mean fold change	SEM
54h BHBA	cow 1	1	1.18572	1.52284	0.281443
		1	1.00221
	cow 2	2	3.27772
		2	1.01219
	cow 3	3	1.62612
		3	1.20135
	cow 4	4	2.94986
		4	0.611919
	cow 5	5	1.48852
		5	0.872831
30h E. coli	cow 1	1	4.10427	5.71829	1.99121
		1	3.46615
	cow 2	2	8.47229
		2	3.53813
	cow 3	3	1.01001
		3	0.971999
	cow 4	4	2.3403
		4	4.19349
	cow 5	5	25.7863
		5	10.0548
	cow 6	6	1.8026
		6	2.87911
54h BHBA & 30h E.coli	cow 1	1	4.1425	6.07453	1.86186
		1	3.82881
	cow 2	2	8.75853
		2	6.48463
	cow 3	3	2.12445
		3	1.56982
	cow 4	4	2.9474
		4	3.7007
	cow 5	5	25.3911
		5	7.33531
	cow 6	6	3.1159
		6	3.49527

## Sheet: TNF
Fold changes after 30h BHBA treatment and 6h stimulation with E.coli
			TNFα
Sample	Animal	experimental replicates	fold change	Mean fold change	SEM
24h BHBA	cow 1	1	0.879194	1.28742	0.223237
		1	1.65267
	cow 2	2	0.421509
		2	0.787977
	cow 3	3	1.22044
		3	0.591468
	cow 4	4	0.517174
		4	1.76746
	cow 5	5	1.13334
		5	2.24886
	cow 6	6	1.20613
		6	3.02283
30h BHBA	cow 1	1	2.52878	1.23909	0.222869
		1	0.330206
	cow 2	2	0.893124
		2	1.16401
	cow 3	3	0.747785
		3	0.714445
	cow 4	4	1.6223
		4	2.87144
	cow 5	5	0.732634
		5	0.65009
	cow 6	6	1.33081
		6	1.28339
6h E.coli	cow 1	1	15.1226	17.6197	6.05853
		1	7.40707
	cow 2	2	10.4222
		2	37.8163
	cow 3	3	4.06566
		3	3.37358
	cow 4	4	3.74367
		4	11.936
	cow 5	5	45.3911
		5	66.9845
	cow 6	6	1.30653
		6	3.86662
30h BHBA & 6h E.coli	cow 1	1	5.63952	17.0393	7.83756
		1	6.848
	cow 2	2	10.0899
		2	36.434
	cow 3	3	2.24406
		3	1.73357
	cow 4	4	1.38871
		4	2.55108
	cow 5	5	39.5565
		5	92.1117
	cow 6	6	2.06619
		6	3.80871
Fold changes after 54h BHBA treatment and 30h stimulation with E.coli
			TNFα
			fold change	Mean fold change	SEM
Sample	Animal	experimental replicates	2.7221	1.84505	0.341953
54h BHBA	cow 1	1	1.22571
		1	3.83044
	cow 2	2	2.63379
		2	2.50808
	cow 3	3	2.18566
		3	0.925019
	cow 4	4	0.470437
		4	0.986839
	cow 5	5	0.962412
		5	8.02567	49.6757	17.7578
30h E. coli	cow 1	1	8.77625
		1	168.94
	cow 2	2	109.198
		2	5.53799
	cow 3	3	7.27448
		3	12.2088
	cow 4	4	27.6227
		4	110.51
	cow 5	5	131.918
		5	2.28455
	cow 6	6	3.81112
		6	11.1237	44.3649	15.3171
54h BHBA & 30h E.coli	cow 1	1	8.26359
		1	142.821
	cow 2	2	99.0609
		2	3.95534
	cow 3	3	4.2083
		3	17.3303
	cow 4	4	23.9396
		4	133.225
	cow 5	5	73.4767
		5	4.44513
	cow 6	6	10.5291
		6

## Sheet: LF
Fold changes after 30h BHBA treatment and 6h stimulation with E.coli
			LF
Sample	Animal	experimental replicates	fold change	Mean fold change	SEM
24h BHBA	cow 1	1	0.390612	1.05268	0.169388
		1	0.923338
	cow 2	2	0.253666
		2	1.39655
	cow 3	3	0.460395
		3	0.631405
	cow 4	4	1.65595
		4	1.26462
	cow 5	5	0.691355
		5	2.12773
	cow 6	6	1.21218
		6	1.62431
30h BHBA	cow 1	1	0.63871	1.13834	0.226258
		1	1.08302
	cow 2	2	0.697489
		2	1.03466
	cow 3	3	0.669246
		3	1.81517
	cow 4	4	2.77918
		4	2.36223
	cow 5	5	0.609518
		5	0.436426
	cow 6	6	0.329355
		6	1.20511
6h E.coli	cow 1	1	9.10496	5.48894	1.85028
		1	6.37508
	cow 2	2	5.15771
		2	7.47605
	cow 3	3	0.593275
		3	1.83082
	cow 4	4	23.8527
		4	3.5171
	cow 5	5	2.07572
		5	0.822934
	cow 6	6	1.01456
		6	4.04632
30h BHBA & 6h E.coli	cow 1	1	2.09363	2.3873	0.676556
		1	8.49803
	cow 2	2	2.40319
		2	5.24624
	cow 3	3	0.528095
		3	1.67679
	cow 4	4	2.94427
		4	0.596049
	cow 5	5	0.438085
		5	1.31181
	cow 6	6	0.886992
		6	2.02444
Fold changes after 54h BHBA treatment and 30h stimulation with E.coli
			LF
Sample	Animal	experimental replicates	fold change	Mean fold change	SEM
54h BHBA	cow 1	1	0.635306	0.711886	0.118022
		1	0.811148
	cow 2	2	0.134045
		2	0.853907
	cow 3	3	0.45723
		3	0.612825
	cow 4	4	0.337411
		4	1.46568
	cow 5	5	0.792405
		5	1.0189
30h E. coli	cow 1	1	1.61996	9.58658	4.31915
		1	3.44199
	cow 2	2	11.0793
		2	54.263
	cow 3	3	4.12258
		3	3.7657
	cow 4	4	3.38723
		4	6.56231
	cow 5	5	2.66701
		5	19.3745
	cow 6	6	3.81032
		6	0.945141
54h BHBA & 30h E.coli	cow 1	1	2.12333	4.98876	2.04391
		1	2.36366
	cow 2	2	7.95659
		2	26.2498
	cow 3	3	1.36572
		3	2.57419
	cow 4	4	2.2898
		4	3.10778
	cow 5	5	2.20578
		5	7.56619
	cow 6	6	0.999034
		6	1.0632

## Sheet: LYZ1
Fold changes after 30h BHBA treatment and 6h stimulation with E.coli
			LYZ1
Sample	Animal	experimental replicates	fold change	Mean fold change	SEM
24h BHBA	cow 1	1	1.31658	1.17998	0.245457
		1	1.44856
	cow 2	2	0.633811
		2	1.49056
	cow 3	3	1.70003
		3	0.594023
	cow 4	4	2.08941
		4	3.09316
	cow 5	5	0.362767
		5	0.12379
	cow 6	6	0.773157
		6	0.533961
30h BHBA	cow 1	1	1.38486	1.12646	0.18302
		1	2.18858
	cow 2	2	1.91624
		2	1.02008
	cow 3	3	0.55959
		3	0.530146
	cow 4	4	0.255867
		4	0.644355
	cow 5	5	1.4153
		5	1.03337
	cow 6	6	1.90995
		6	0.659182
6h E.coli	cow 1	1	2.78978	2.78553	0.757119
		1	7.23053
	cow 2	2	6.47713
		2	4.09083
	cow 3	3	0.877114
		3	0.575047
	cow 4	4	0.386874
		4	0.86262
	cow 5	5	6.55519
		5	1.91726
	cow 6	6	0.832624
		6	0.831316
30h BHBA & 6h E.coli	cow 1	1	1.67884	2.20876	0.59198
		1	7.1607
	cow 2	2	5.47145
		2	3.02273
	cow 3	3	0.859335
		3	1.04786
	cow 4	4	0.741354
		4	0.685534
	cow 5	5	1.4938
		5	1.8533
	cow 6	6	1.31906
		6	1.17115
Fold changes after 54h BHBA treatment and 30h stimulation with E.coli
			LYZ1
Sample	Animal	experimental replicates	fold change	Mean fold change	SEM
54h BHBA	cow 1	1	4.33885	2.22331	0.552282
		1	6.09911
	cow 2	2	1.69643
		2	1.42211
	cow 3	3	2.50808
		3	2.18566
	cow 4	4	1.67652
		4	1.18895
	cow 5	5	0.702375
		5	0.415047
30h E. coli	cow 1	1	9.50001	25.9212	9.19245
		1	37.5395
	cow 2	2	69.1185
		2	42.9207
	cow 3	3	3.64225
		3	2.68004
	cow 4	4	1.49311
		4	1.21345
	cow 5	5	93.3922
		5	48.4892
	cow 6	6	0.43295
		6	0.63242
54h BHBA & 30h E.coli	cow 1	1	11.5241	16.5949	6.75143
		1	17.9731
	cow 2	2	32.7134
		2	52.1678
	cow 3	3	2.89912
		3	1.3962
	cow 4	4	0.932064
		4	1.23711
	cow 5	5	70.9333
		5	5.19442
	cow 6	6	1.52898
		6	0.639633

## Sheet: TAP
Fold changes after 30h BHBA treatment and 6h stimulation with E.coli
			TAP
Sample	Animal	experimental replicates	fold change	Mean fold change	SEM
24h BHBA	cow 1	1	1.61901	1.39221	0.234589
		1	1.62401
	cow 2	2	0.427426
		2	0.787977
	cow 3	3	1.70003
		3	0.438193
	cow 4	4	2.08941
		4	3.09316
	cow 5	5	1.88034
		5	1.73981
	cow 6	6	0.773157
		6	0.533961
30h BHBA	cow 1	1	5.91223	1.22317	0.444801
		1	0.995869
	cow 2	2	1.28777
		2	0.584289
	cow 3	3	0.55959
		3	0.530146
	cow 4	4	0.21766
		4	0.644355
	cow 5	5	0.553408
		5	0.823593
	cow 6	6	1.90995
		6	0.659182
6h E.coli	cow 1	1	6.8303	3.69988	1.12091
		1	6.02006
	cow 2	2	1.87624
		2	4.48407
	cow 3	3	0.877114
		3	0.575047
	cow 4	4	0.329104
		4	0.86262
	cow 5	5	9.37367
		5	11.5064
	cow 6	6	0.832624
		6	0.831316
30h BHBA & 6h E.coli	cow 1	1	8.02293	3.38989	1.26176
		1	3.27697
	cow 2	2	1.87249
		2	1.74691
	cow 3	3	0.859335
		3	1.04786
	cow 4	4	0.630652
		4	0.685534
	cow 5	5	4.56178
		5	15.484
	cow 6	6	1.31906
		6	1.17115
Fold changes after 54h BHBA treatment and 30h stimulation with E.coli
			TAP
Sample	Animal	experimental replicates	fold change	Mean fold change	SEM
54h BHBA	cow 1	1	6.35094	2.59143	0.586905
		1	3.69421
	cow 2	2	3.83044
		2	3.8515
	cow 3	3	2.50808
		3	2.18566
	cow 4	4	0.619583
		4	1.12529
	cow 5	5	1.33357
		5	0.415047
30h E. coli	cow 1	1	23.2756	66.8325	34.8368
		1	24.8816
	cow 2	2	114.063
		2	80.9647
	cow 3	3	3.64225
		3	2.68004
	cow 4	4	1.49311
		4	1.21345
	cow 5	5	128.331
		5	420.207
	cow 6	6	0.606625
		6	0.63242
54h BHBA & 30h E.coli	cow 1	1	13.8957	38.1142	15.9471
		1	11.0236
	cow 2	2	53.6088
		2	81.341
	cow 3	3	3.88908
		3	1.3962
	cow 4	4	0.932064
		4	1.23711
	cow 5	5	154.322
		5	131.721
	cow 6	6	3.26835
		6	0.735851

## Sheet: SAA3
Fold changes after 30h BHBA treatment and 6h stimulation with E.coli
			SAA3
Sample	Animal	experimental replicates	fold change	Mean fold change	SEM
24h BHBA	cow 1	1	0.885169	1.45483	0.34909
		1	1.26814
	cow 2	2	0.296683
		2	1.02028
	cow 3	3	1.70003
		3	0.594023
	cow 4	4	2.08941
		4	3.09316
	cow 5	5	0.818192
		5	4.3858
	cow 6	6	0.773157
		6	0.533961
30h BHBA	cow 1	1	0.786123	0.942381	0.18564
		1	1.76659
	cow 2	2	0.855931
		2	0.584289
	cow 3	3	0.55959
		3	0.530146
	cow 4	4	0.352935
		4	2.24152
	cow 5	5	0.490568
		5	0.571748
	cow 6	6	1.90995
		6	0.659182
6h E.coli	cow 1	1	28.1568	35.1865	11.1475
		1	90.736
	cow 2	2	38.2947
		2	123.461
	cow 3	3	9.52673
		3	3.87999
	cow 4	4	4.39657
		4	9.43697
	cow 5	5	59.934
		5	39.168
	cow 6	6	1.76138
		6	13.4852
30h BHBA & 6h E.coli	cow 1	1	5.15114	31.3778	13.0413
		1	129.444
	cow 2	2	37.6173
		2	102.861
	cow 3	3	3.41181
		3	3.31542
	cow 4	4	0.829591
		4	2.25871
	cow 5	5	15.1518
		5	72.2401
	cow 6	6	1.31906
		6	2.93435
Fold changes after 54h BHBA treatment and 30h stimulation with E.coli
			SAA3
Sample	Animal	experimental replicates	fold change	Mean fold change	SEM
54h BHBA	cow 1	1	2.69206	1.82932	0.353375
		1	1.83461
	cow 2	2	2.18635
		2	3.8515
	cow 3	3	2.50808
		3	2.18566
	cow 4	4	0.28644
		4	1.63105
	cow 5	5	0.702375
		5	0.415047
30h E. coli	cow 1	1	57.415	2302.14	1183.19
		1	217.458
	cow 2	2	4941.02
		2	10632.3
	cow 3	3	30.4222
		3	66.2923
	cow 4	4	23.2521
		4	133.647
	cow 5	5	930.67
		5	10487.4
	cow 6	6	58.5989
		6	47.2121
54h BHBA & 30h E.coli	cow 1	1	90.0174	738.94	361.498
		1	133.815
	cow 2	2	2071.18
		2	3975.28
	cow 3	3	6.51807
		3	24.268
	cow 4	4	46.8567
		4	28.6921
	cow 5	5	616.455
		5	1816.09
	cow 6	6	23.1997
		6	34.9059

[truncated: 7 more sheets: MYD88, TLR4, MX2, RELA, S100A9, STAT5, CSN3]
