# Supplementary material for: Effect of the Ketone Body Beta-Hydroxybutyrate on the Innate Defense Capability of Primary Bovine Mammary Epithelial Cells
Source: PLoS One. 2016 Jun 16;11(6):e0157774. doi: 10.1371/journal.pone.0157774 (PMC4910980; doi:10.1371/journal.pone.0157774)
Supplement: S3 Table — (A) Data for 6 h E. coli treatment and 30 h of co-stimulation. (B) Data for 30 h E. coli treatment and 54 h of co-stimulation. (C) Standard curve. (XLSX) [file pone.0157774.s003.xlsx]

## Sheet: Tabelle1
Lactoferrin ELISA
S3A-Table: LF-ELISA data for generation of Figure 4 - Data for 6h E. coli treatment and 30h co-stimulation
						Data for bar graphs
		Duplicate values calculated ocer the standard curve [ng/ml]		Mean [ng/ml]	SEM	Mean [ng/ml]	SEM
30h untreated control	1	1.9934	1.22	1.6067	0.3867	1.40103	0.416543
	2	4.119	2.1083	3.11365	1.00535
	3	2.3474	0.62122	1.48431	0.86309
	4	0.80872	0.99349	0.901105	0.092385
	5	0	0	0	0
	6	1.4119	1.1889	1.3004	0.1115
6h E.coli	1	4.9487	4.6909	4.8198	0.1289	2.79961	0.766021
	2	2.7752	2.6646	2.7199	0.0553
	3	5.679	2.5995	4.13925	1.53975
	4	1.22	0	0.61	0.61
	5	3.9772	4.0903	4.03375	0.05655
	6	0.94992	0	0.47496	0.47496
BHBA + 6h E.coli	1	3.9772	5.2863	4.63175	0.65455	1.82216	0.679824
	2	3.9493	1.3955	2.6724	1.2769
	3	1.3468	1.4449	1.39585	0.04905
	4	0	0	0	0
	5	1.6312	1.8266	1.7289	0.0977
	6	1.0081	0	0.50405	0.50405
S3B-Table: LF-ELISA data for generation of Figure 4 - Data for 30h E. coli treatment and 54h co-stimulation
						Data for bar graphs
		Duplicate values calculated ocer the standard curve [ng/ml]		Mean [ng/ml]	SEM	Mean [ng/ml]	SEM
54h untreated control	1	7.3097	7.9987	7.6542	0.3445	11.4798	7.26156
	2	6.7249	8.4228	7.57385	0.84895
	3	4.4798	3.5515	4.01565	0.46415
	4	0.86193	0.64306	0.752495	0.109435
	5	42.758	51.846	47.302	4.544
	6	1.8189	1.3418	1.58035	0.23855
30h E.coli	1	11.626	14.375	13.0005	1.3745	30.1433	14.6188
	2	84.042	75.147	79.5945	4.4475
	3	5.3029	8.261	6.78195	1.47905
	4	2.5779	8.9289	5.7534	3.1755
	5	73.97	71.216	72.593	1.377
	6	2.7692	3.5038	3.1365	0.3673
BHBA + 30h E.coli	1	7.1703	8.9872	8.07875	0.90845	10.7301	5.3884
	2	36.634	33.065	34.8495	1.7845
	3	2.5779	2.2585	2.4182	0.1597
	4	1.3904	0.65121	1.0208	0.369595
	5	18.364	14.681	16.5225	1.8415
	6	1.5166	1.4653	1.49095	0.02565
S3C-Table: LF-ELISA data for standard curve
LF [ng/100 ml]	Duplicates of measured OD		Mean OD	SEM
12.5	0.185	0.165	0.175	0.01
6.3	0.238	0.24	0.239	0.001
3.2	0.285	0.297	0.291	0.006
1.6	0.402	0.408	0.405	0.003
0.8	0.493	0.493	0.493	0
0.4	0.565	0.664	0.6145	0.0495
0.2	0.632	0.732	0.682	0.05
0.1	0.788	0.783	0.7855	0.0025
0.05	0.818	0.818	0.818	0
