# Supplementary material for: Effect of the Ketone Body Beta-Hydroxybutyrate on the Innate Defense Capability of Primary Bovine Mammary Epithelial Cells
Source: PLoS One. 2016 Jun 16;11(6):e0157774. doi: 10.1371/journal.pone.0157774 (PMC4910980; doi:10.1371/journal.pone.0157774)
Supplement: S4 Table — (A) Data for 6 h E. coli treatment and 30 h of co-stimulation. (B) Data for 30 h E. coli treatment and 54 h of co-stimulation. (C) Standard curve. (XLSX) [file pone.0157774.s004.xlsx]

## Sheet: Tabelle1
CCL2 ELISA
S4A-Table: CCL2-ELISA data for generation of Figure 4 - Data for 6h E. coli treatment and 30h co-stimulation
										Data for bar graphs
		Duplicate values calculated over the standard curve		after consideration of the dilution		Mean [pg/ml]	SEM	Mean [pg/ml]	SEM	Mean [ng/ml]	SEM
30h untreated control	1	391.08	347.72	469.296	417.264	443.28	26.016	634.653	263.543	0.634653	0.263543
	2	0	0	0	0	0	0
	3	1643	1485.4	1971.6	1782.48	1877.04	94.56
	4	511.42	589.36	613.704	707.232	660.468	46.764
	5	300.39	332.45	360.468	398.94	379.704	19.236
	6	347.72	397.99	417.264	477.588	447.426	30.162
6h E.coli	1	578.64	594.67	694.368	713.604	703.986	9.618	1031.29	312.373	1.03129	0.312373
	2	61.583	227.59	73.8996	273.108	173.504	99.6042
	3	2016.6	2028.2	2419.92	2433.84	2426.88	6.96
	4	979.88	1064.5	1175.86	1277.4	1226.63	50.772
	5	589.36	641.22	707.232	769.464	738.348	31.116
	6	778.94	751.72	934.728	902.064	918.396	16.332
BHBA + 6h E.coli	1	505.57	475.6	606.684	570.72	588.702	17.982	762.202	215.495	0.762202	0.215495
	2	207.22	247.36	248.664	296.832	272.748	24.084
	3	1337.5	1459.6	1605	1751.52	1678.26	73.26
	4	631.06	895.16	757.272	1074.19	915.732	158.46
	5	133.77	300.39	160.524	360.468	260.496	99.972
	6	700.21	728.58	840.252	874.296	857.274	17.022
S4B-Table: CCL2-ELISA data for generation of Figure 4 - Data for 30h E. coli treatment and 54h co-stimulation
										Data for bar graphs
		Duplicate values calculated over the standard curve		after consideration of the dilution		Mean [pg/ml]	SEM	Mean [pg/ml]	SEM	Mean [ng/ml]	SEM
54h untreated control	1	857.44	1507.8	1028.93	1809.36	1419.14	390.216	1954.42	1003.52	1.95442	1.00352
	2	397.99	418.27	477.588	501.924	489.756	12.168
	3	6136.1	5352.5	7363.32	6423	6893.16	470.16
	4	1156.6	1060.8	1387.92	1272.96	1330.44	57.48
	5	369.82	292.01	443.784	350.412	397.098	46.686
	6	979.88	1015	1175.86	1218	1196.93	21.072
30h E.coli	1	1380.9	1417.2	1657.08	1700.64	1678.86	21.78	5060.06	1119.2	5.06006	1.1192
	2	4081.4	4424.1	4897.68	5308.92	5103.3	205.62
	3	8480.9	7403.8	10177.1	8884.56	9530.82	646.26
	4	2601.5	2337.2	3121.8	2804.64	2963.22	158.58
	5	5152.4	5425.5	6182.88	6510.6	6346.74	163.86
	6	4108.9	3786.8	4930.68	4544.16	4737.42	193.26
BHBA + 30h E.coli	1	1317.2	1290	1580.64	1548	1564.32	16.32	2816.04	569.796	2.81604	0.569796
	2	1858	1975.8	2229.6	2370.96	2300.28	70.68
	3	4805.7	4102.8	5766.84	4923.36	5345.1	421.74
	4	1593.2	1370.9	1911.84	1645.08	1778.46	133.38
	5	1866.9	2314.5	2240.28	2777.4	2508.84	268.56
	6	2651.9	3013.5	3182.28	3616.2	3399.24	216.96
S4C-Table: CCL2-ELISA data for standard curve
CCL2 [pg/ml]	Duplicates of measured OD		Mean OD	SEM
0	0.109	0.107	0.108	0.001
96	0.15	0.129	0.1395	0.0105
137.5	0.145	0.109	0.127	0.018
275	0.158	0.13	0.144	0.014
550	0.195	0.18	0.1875	0.0075
1100	0.331	0.3	0.3155	0.0155
2200	0.67	0.658	0.664	0.006
4400	1.429	1.418	1.4235	0.0055
7000	2.1	1.983	2.0415	0.0585
